# Supplementary material for: Feasibility, Effectiveness, and Mechanisms of a Brief Mindfulness- and Compassion-Based Program to Reduce Stress in University Students: A Pilot Randomized Controlled Trial
Source: Int J Environ Res Public Health. 2021 Dec 23;19(1):154. doi: 10.3390/ijerph19010154 (PMC8750204; doi:10.3390/ijerph19010154)
Supplement: Supplementary file 1 [file ijerph-19-00154-s001.zip]

Archive with 1 entries (1 files):
- ijerph-1502263-supplementary.pdf
